# Supplementary material for: MUC1 promotes cervical squamous cell carcinoma through ERK phosphorylation-mediated regulation of ITGA2/ITGA3
Source: BMC Cancer. 2024 May 3;24:559. doi: 10.1186/s12885-024-12314-6 (PMC11069143; doi:10.1186/s12885-024-12314-6)
Supplement: Supplementary file 2 — Supplementary Material 2 [file 12885_2024_12314_MOESM2_ESM.xlsx]

## Sheet: Supplementary Table 1
Supplementary Table 1. The sgRNA and siRNA sequences
Name	gRNA Sequence (5' - 3')	Antisene sequence (5' - 3')
MUC1-gRNA-1	CACCGGGGCTACGATCGGTACTGCT	AAACAGCAGTACCGATCGTAGCCCC
MUC1-gRNA-2	CACCG GCTGCCCGTAGTTCTTTCGG	AAACCCGAAAGAACTACGGGCAGCC
ITG2-siRNA	ACUGGAGGUUUUCUCACAUTT	ACUGGAGGUUUUCUCACAUTT
ITG3-siRNA	GCACCUUCAUCGAGGAUUATT	UAAUCCUCGAUGAAGGUGCTT
NC-siRNA	UUCUCCGAACGUGUCACGUTT	ACGUGACACGUUCGGAGAATT

## Sheet: Supplementary Table 2
Supplementary Table 2. Primer sequences for the quantitative RT-PCR
Gene	Forward primer (5'-3')	Reverse primer (5'-3')
MUC1	TGCCGCCGAAAGAACTACG	TGGGGTACTCGCTCATAGGAT
ITGA2	CCTACAATGTTGGTCTCCCAGA	AGTAACCAGTTGCCTTTTGGATT
ITGA3	TCAACCTGGATACCCGATTCC	GCTCTGTCTGCCGATGGAG
GAPDH	TTCCATGGCACCGTCAAGGCTG	ACCCATGACGAACATGGGGGCA

## Sheet: Supplementary Table 3
Supplementary Table 3. The expression of MUC1 in cervical squamous cell carcinoma tissues
	Positive (n)	Total (n)	Positive rate	χ2	P
CSCC	29	40	0.725	12.832	<0.001
Adjacent normal	13	40	0.325

## Sheet: Supplementary Table 4
Supplementary Table 4. The expression of MUC1 in different types of cervical tissues
	Positive (n)	Total (n)	Positive rate	χ2	P
Chronic cervicitis	10	25	0.4
CIN	30	51	0.588	6.759	0.034
CSCC	29	40	0.725

## Sheet: Supplementary Table 5
Table 5. Analysis of the differentially expressed genes upon gMUC1 vs. NC
Row-names	gMUC1-NC___log2FoldChange	gMUC1-NC___padj
AC002558.1	0.611025	0.550011
AC005071.1	-2.80009	NA
AC005229.1	0.316789	NA
AC006111.1	-0.454691	0.1727
AC009065.1	0.0955802	0.781032
AC010327.2	-0.426657	0.377122
AC011308.1	0.990669	0.253675
AC026407.1	0.111244	0.884982
AC026956.1	-0.421575	NA
AC027307.1	-0.103557	0.880778
AC046143.2	-4.78755	NA
AC068580.1	4.13665	NA
AC068641.1	0.768785	NA
AC073343.2	0.436229	0.808928
AC087793.1	-4.46861	NA
AC090186.1	-1.33051	0.0810018
AC093157.1	-0.0665187	0.931081
AC093668.3	-3.05228	NA
AC105247.1	-0.76528	NA
AC107871.1	-0.855147	0.638373
AC114494.1	-1.01207	0.00117934
AC138783.12	1.65646	NA
AC142293.3	-5.02912	NA
ACAD9-DT	0.982792	NA
ACTR3-AS1	2.02689	NA
ADGRA3P1	0.250252	NA
ADM-DT	2.70415	NA
AGAP8	-1.32883	NA
AHI1-DT	-0.46673	0.83442
AJUBA-DT	-0.266036	0.837885
AL109927.1	0.172229	0.855065
AL121897.1	-0.490367	0.68275
AL132768.1	0.00711273	0.996533
AL135791.1	0.158546	NA
AL136115.1	-2.37847	NA
AL136376.1	0.432272	0.23811
AL353354.2	0.359027	0.321347
AL353629.1	-0.0559229	0.943913
AL355388.1	-2.90705	NA
AL445665.1	-4.51771	NA
AL590233.1	-0.91573	0.494548
AL603831.1	0.392317	0.826507
AL627309.1	-0.983651	0.204637
ALDH1A3-AS1	-0.978556	3.45074e-11
ANKHD1-DT	0.139955	NA
ANKRD20A3	-0.590563	NA
ANKRD42-DT	-0.705355	0.520472
ANXA2R-OT1	0.512049	0.783087
AP000525.9	0.878001	0.16924
AP001010.1	-2.22983	NA
AP001055.1	-2.75608	NA
AP001205.1	-2.5064	NA
AP001362.1	-1.32107	0.000120892
AP002495.1	-3.12187	NA
AP1AR-DT	-1.05232	NA
AP1G2-AS1	-0.703415	0.0328569
APRG1	-3.65524	0.00647691
AREGB	-0.738717	NA
ARHGAP11B-DT	0.451314	NA
ARHGEF17-AS1	-1.52777	0.134812
ARHGEF4-AS1	-0.869219	0.424372
ARNT2-DT	-1.72103	NA
ASAH1-AS1	-1.21855	NA
ATF6-DT	0.47364	0.554404
ATP13A3-DT	2.58901	0.128178
ATP5A1P5	-1.7509	NA
ATP8B1-AS1	0.518284	0.632939
B4GAT1-DT	-0.629223	0.323155
BAZ1A-AS1	-0.315463	0.82376
BAZ2B-AS1	-0.643297	0.749065
BBLN	-0.513554	0.110812
BCL10-AS1	-0.768793	0.361493
BEND7-DT	-1.44175	NA
BICD1-AS1	-0.639004	0.581128
BMS1P20	0.0626744	NA
BMS1P5	-2.91351	NA
BOLA3-DT	0.0250314	NA
BTBD3-AS1	-0.0510929	0.966782
BTG1-DT	-0.703731	0.071976
C1ORF50-AS1	-0.516693	NA
CABP1-DT	-1.44062	0.220468
CALCRL-AS1	-0.140246	0.93508
CAMK2G-AS1	-0.86794	0.151413
CAMSAP1-DT	0.608354	NA
CAPN1-AS1	0.533569	0.577519
CBLL1-AS1	0.289887	0.87531
CBWD7	-0.623064	NA
CCDC90B-AS1	0.425667	NA
CCN2-AS1	-1.33419	0.105284
CCNO-DT	0.557971	0.694959
CCZ1P1	1.14467	NA
CD101-AS1	0.532932	0.81477
CD109-AS1	-0.362921	0.834119
CD44-DT	-0.786721	NA
CD63-AS1	0.783988	0.533079
CDC20-DT	0.628164	NA
CDH3-AS1	-0.857894	0.0905865
CDK13-DT	-5.02195	NA
CENPBD2P	0.0546707	0.945185
CFAP119	0.176263	0.893182
CFAP210	-0.599069	NA
CFAP418	-0.315471	0.623676
CFAP418-AS1	-0.145556	0.946126
CHD1-DT	0.797446	NA
CHMP3-AS1	-0.23356	0.67371
CHUK-DT	0.506069	0.550402
CIBAR1-DT	-1.6854	NA
CKAP2-DT	3.6882	NA
CLEC4OP	-0.891222	0.381329
CLN8-AS1	-0.615278	0.518307
CNPY2-AS1	0.04553	0.922563
COPB2-DT	-0.0166247	0.990939
COPS8-DT	-1.25296	0.346897
COX10-DT	-0.318767	0.718097
CSPG4P9	-3.16854	0.01955
CSRP1-AS1	0.277838	NA
CSTPP1	0.332582	0.493935
CTB-59C6.3	-0.440685	0.527613
CTC-338M12.4	0.842979	0.239849
CTD-3232M19.2	0.550767	NA
CTDSPL2-DT	-0.931048	0.000666661
CTNS-AS1	-0.197387	0.908891
CTTN-DT	-0.173457	0.785401
DCAF8-DT	0.334795	0.77105
DENND3-AS1	1.32669	NA
DEPTOR-AS1	-0.897845	NA
DHX9-AS1	0.0728379	0.939513
DMTF1-AS1	1.16363	NA
DNAAF10	0.478067	0.588033
DNAAF11	-0.642599	0.369824
DNAAF8	-0.161688	NA
DNAAF9	-0.102105	0.87654
DNAI7	-1.33746	NA
DNPEP-AS1	1.56693	NA
DOCK8-AS2	0.450746	NA
DPH1-AS1	-1.93551	NA
DPH5-DT	0.796933	0.379807
DPP3-DT	-0.235829	0.836961
DSP-AS1	-0.756494	0.674788
DUT-AS1	-0.340765	0.701364
DUXAP10	-0.0685004	0.975713
DYM-AS1	-0.146696	NA
ECI1-AS1	-1.88238	NA
EEF1A1-AS1	0.0583933	0.966295
EHBP1-AS1	-0.993701	0.0303801
EMSY-DT	0.470611	0.792834
ENSG00000000003	0.0727619	0.881704
ENSG00000000419	0.0152886	0.973153
ENSG00000000457	-0.249658	0.676749
ENSG00000000460	0.533367	0.269022
ENSG00000001036	0.837532	0.000197572
ENSG00000001084	-0.573718	0.00704981
ENSG00000001167	-0.120349	0.743252
ENSG00000001460	-0.610866	0.122045
ENSG00000001461	0.0502738	0.909953
ENSG00000001497	0.697173	0.0156486
ENSG00000001561	-0.0939446	0.84264
ENSG00000001617	-0.337168	0.292033
ENSG00000001626	-0.611271	NA
ENSG00000001629	-0.348691	0.276486
ENSG00000001630	-0.341653	0.751121
ENSG00000001631	0.0399355	0.974156
ENSG00000002016	-0.161484	0.753431
ENSG00000002079	1.44822	0.228784
ENSG00000002330	0.384079	0.414338
ENSG00000002549	0.37102	0.15894
ENSG00000002586	-0.954226	0.486548
ENSG00000002587	0.521548	0.00765824
ENSG00000002726	0.919363	0.587471
ENSG00000002745	0.483875	0.0134788
ENSG00000002746	0.338002	0.656307
ENSG00000002834	0.557435	0.0132945
ENSG00000002919	0.257155	0.575387
ENSG00000003056	-0.0703863	0.843378
ENSG00000003096	0.393798	0.625269
ENSG00000003137	-0.938988	0.0001041
ENSG00000003147	-0.565723	0.316359
ENSG00000003249	-0.262118	0.377927
ENSG00000003393	-0.315128	0.307128
ENSG00000003400	0.380756	0.608985
ENSG00000003402	0.830131	0.0262168
ENSG00000003436	0.0766513	0.928857
ENSG00000003509	-0.400087	0.430867
ENSG00000003756	0.150529	0.66679
ENSG00000003987	-0.0512148	0.973153
ENSG00000003989	-0.543495	0.178125
ENSG00000004059	0.403898	0.107729
ENSG00000004139	-0.199043	0.683761
ENSG00000004142	0.875087	0.00011412
ENSG00000004399	-0.56466	0.0191017
ENSG00000004455	0.243754	0.289369
ENSG00000004478	0.624507	0.00215113
ENSG00000004487	0.376443	0.069346
ENSG00000004534	-0.309193	0.291871
ENSG00000004660	-1.48781	0.00281683
ENSG00000004700	0.410864	0.257158
ENSG00000004766	0.733716	0.0925411
ENSG00000004776	1.82988	NA
ENSG00000004777	0.2075	0.837924
ENSG00000004779	1.0483	1.04068e-06
ENSG00000004799	-1.90961	0.00704981
ENSG00000004838	-0.374104	NA
ENSG00000004848	-1.35018	0.423727
ENSG00000004864	0.58948	0.31301
ENSG00000004866	0.83784	0.0942615
ENSG00000004897	0.919625	1.86268e-06
ENSG00000004961	0.358259	0.345108
ENSG00000004975	0.189795	0.596575
ENSG00000005007	0.168742	0.55646
ENSG00000005020	-0.204964	0.571094
ENSG00000005022	0.70584	6.88861e-05
ENSG00000005059	0.691685	0.093713
ENSG00000005073	1.16262	0.152927
ENSG00000005075	0.0592032	0.926815
ENSG00000005100	0.271621	0.404201
ENSG00000005108	-3.7475	NA
ENSG00000005156	0.102098	0.794366
ENSG00000005175	0.039924	0.932249
ENSG00000005187	-0.84002	0.0411487
ENSG00000005189	0.938837	0.210098
ENSG00000005194	0.589889	0.0289185
ENSG00000005206	-0.7095	0.0233804
ENSG00000005238	-0.0440626	0.941363
ENSG00000005302	0.480852	0.343531
ENSG00000005339	0.571215	0.0174545
ENSG00000005436	0.352018	0.373582
ENSG00000005448	0.534652	0.130325
ENSG00000005483	0.310485	0.388304
ENSG00000005486	-0.182411	0.573245
ENSG00000005513	-1.44084	0.000836694
ENSG00000005801	0.00316655	0.995013
ENSG00000005810	-0.403876	0.209846
ENSG00000005812	0.415648	0.219856
ENSG00000005844	1.99937	NA
ENSG00000005882	0.11639	0.775196
ENSG00000005884	-1.46393	1.4317e-20
ENSG00000005889	0.744262	0.0338023
ENSG00000005893	0.168969	0.578515
ENSG00000005961	-0.802194	0.590348
ENSG00000006007	-0.302178	0.224575
ENSG00000006015	0.324879	0.475605
ENSG00000006016	-0.721989	0.00221369
ENSG00000006025	-0.201021	0.715162
ENSG00000006042	1.39352	5.33608e-05
ENSG00000006071	-3.11112	NA
ENSG00000006118	-0.506011	0.0414984
ENSG00000006125	0.701231	4.33009e-05
ENSG00000006194	0.208618	0.652444
ENSG00000006282	-0.235715	0.474652
ENSG00000006283	-1.66128	4.48089e-05
ENSG00000006327	-0.521545	0.058915
ENSG00000006432	-0.326637	0.346494
ENSG00000006451	0.162379	0.646848
ENSG00000006453	-0.365377	0.0974564
ENSG00000006459	-1.07375	0.000491506
ENSG00000006468	-0.222328	0.584818
ENSG00000006534	1.51548	4.36086e-05
ENSG00000006576	0.352166	0.345761
ENSG00000006606	-2.52988	NA
ENSG00000006607	0.0584847	0.884939
ENSG00000006611	-0.286505	0.525387
ENSG00000006625	0.68497	0.263515
ENSG00000006634	0.843249	0.00704042
ENSG00000006638	1.37125	0.0510115
ENSG00000006652	-0.891371	0.106941
ENSG00000006695	0.448911	0.271037
ENSG00000006704	0.417037	0.265488
ENSG00000006712	0.232616	0.450171
ENSG00000006715	-0.203013	0.55231
ENSG00000006740	-0.535309	0.266314
ENSG00000006744	0.361416	0.105372
ENSG00000006756	0.229195	0.744618
ENSG00000006757	0.391969	0.557953
ENSG00000007047	-0.678565	0.0094393
ENSG00000007062	-0.0285012	0.961339
ENSG00000007080	-0.0344702	0.951404
ENSG00000007168	0.120244	0.704286
ENSG00000007202	-0.0124009	0.970475
ENSG00000007237	-0.00625616	0.990466
ENSG00000007255	-0.667635	0.418778
ENSG00000007312	-1.99416	NA
ENSG00000007314	-3.57773	2.60965e-06
ENSG00000007341	-0.245424	0.784885
ENSG00000007372	-1.08176	0.071433
ENSG00000007376	0.203153	0.546101
ENSG00000007384	-0.437674	0.327693
ENSG00000007392	-0.366873	0.420627
ENSG00000007402	-0.855061	0.0134388
ENSG00000007516	-0.873112	0.000259177
ENSG00000007520	0.507296	0.128866
ENSG00000007541	0.0116011	0.988717
ENSG00000007545	-0.297124	0.585824
ENSG00000007866	-0.107571	0.821829
ENSG00000007923	0.368278	0.180622
ENSG00000007944	-0.503548	0.290968
ENSG00000008056	-2.26782	NA
ENSG00000008083	-0.260206	0.361275
ENSG00000008086	-0.369252	0.521293
ENSG00000008128	-1.34846	NA
ENSG00000008130	0.202479	0.493483
ENSG00000008226	-0.18198	0.827134
ENSG00000008256	-0.164847	0.666699
ENSG00000008277	-0.228983	0.696218
ENSG00000008282	0.534089	0.0192024
ENSG00000008283	0.146621	0.672835
ENSG00000008294	0.118639	0.748028
ENSG00000008300	-0.438373	0.320703
ENSG00000008311	-0.983133	0.176961
ENSG00000008323	-0.153173	0.732919
ENSG00000008324	0.193034	0.731567
ENSG00000008382	-0.476602	0.366352
ENSG00000008394	0.760955	0.00190765
ENSG00000008405	-0.253034	0.527084
ENSG00000008441	-0.520417	0.0936945
ENSG00000008513	-1.06258	1.72512e-06
ENSG00000008516	-2.43494	0.0450326
ENSG00000008517	3.2282	0.0585259
ENSG00000008710	-0.70377	0.000620288
ENSG00000008735	0.591118	0.316789
ENSG00000008838	0.619745	0.0056869
ENSG00000008853	-0.0643457	0.880781
ENSG00000008869	-0.331997	0.357087
ENSG00000008952	-0.350758	0.294278
ENSG00000008988	0.0408225	0.880354
ENSG00000009307	0.392631	0.0598152
ENSG00000009335	-0.137072	0.599397
ENSG00000009413	-0.329291	0.52649
ENSG00000009724	-0.34862	0.505248
ENSG00000009780	-0.134058	0.857294
ENSG00000009790	-1.30768	0.120441
ENSG00000009830	-0.149683	0.735412
ENSG00000009844	0.120651	0.727504
ENSG00000009950	-1.14793	2.45484e-06
ENSG00000009954	0.907871	3.96214e-06
ENSG00000010017	0.32537	0.333085
ENSG00000010072	0.459724	0.231828
ENSG00000010219	0.201088	0.802004
ENSG00000010244	0.521463	0.0146977
ENSG00000010256	0.377443	0.114012
ENSG00000010270	0.622755	0.0397205
ENSG00000010278	-0.16587	0.449834
ENSG00000010292	1.34623	6.78808e-17
ENSG00000010310	-1.39329	0.00978467
ENSG00000010318	0.459105	0.698663
ENSG00000010319	-0.240203	0.702791
ENSG00000010322	-0.370356	0.132044
ENSG00000010327	-1.36673	0.164328
ENSG00000010361	-0.577984	0.463788
ENSG00000010404	0.362001	0.507312
ENSG00000010438	-0.437179	0.171962
ENSG00000010539	0.181227	0.826092
ENSG00000010626	-1.27494	0.0873469
ENSG00000010704	1.70499	0.00254035
ENSG00000010803	0.054655	0.92971
ENSG00000010810	-0.741881	0.0296067
ENSG00000010818	-0.695949	0.051959
ENSG00000010932	0.349322	NA
ENSG00000011007	0.382913	0.201025
ENSG00000011009	0.329634	0.256304
ENSG00000011021	-0.463148	0.453905
ENSG00000011028	-1.89002	2.73702e-15
ENSG00000011105	-0.790756	0.0196726
ENSG00000011132	-0.176219	0.749811
ENSG00000011143	0.496275	0.227239
ENSG00000011198	1.06178	0.0096152
ENSG00000011243	-0.974437	3.0742e-06
ENSG00000011258	-0.355495	0.26268
ENSG00000011260	0.109287	0.73275
ENSG00000011275	0.13218	0.684178
ENSG00000011295	0.445282	0.0631071
ENSG00000011304	0.61462	0.000435544
ENSG00000011332	0.25033	0.691141
ENSG00000011347	-0.985928	1.0514e-05
ENSG00000011376	0.456243	0.122604
ENSG00000011405	-0.588959	0.0817879
ENSG00000011422	0.583161	0.00613588
ENSG00000011426	1.88541	9.58909e-22
ENSG00000011451	0.0430086	0.921568
ENSG00000011454	-0.373581	0.263758
ENSG00000011478	-0.996594	0.00975911
ENSG00000011485	0.585032	0.0184596
ENSG00000011523	-0.010901	0.985336
ENSG00000011566	0.0668264	0.90707
ENSG00000011590	6.54962	0.00184192
ENSG00000012048	1.51828	2.97002e-06
ENSG00000012061	-0.274508	0.437736
ENSG00000012124	0.42273	0.538485
ENSG00000012171	-0.79229	0.00964496
ENSG00000012174	-0.095272	0.849897
ENSG00000012211	0.385043	0.134047
ENSG00000012232	-0.82682	7.96156e-06
ENSG00000012660	-0.344611	0.1575
ENSG00000012822	-0.873908	0.000697748
ENSG00000012983	-0.290415	0.449655
ENSG00000013288	-0.0286788	0.943802
ENSG00000013306	-0.215772	0.402377
ENSG00000013364	0.244518	0.332814
ENSG00000013374	-0.323666	0.198139
ENSG00000013375	-0.120747	0.751606
ENSG00000013392	-0.713349	0.303433
ENSG00000013441	0.233899	0.620841
ENSG00000013503	0.756922	0.0818308
ENSG00000013523	-0.111283	0.8036
ENSG00000013561	0.582557	0.0374916
ENSG00000013563	-0.520815	0.188067
ENSG00000013573	0.274709	0.464769
ENSG00000013583	-0.219174	0.553683
ENSG00000013588	-0.461701	0.00788323
ENSG00000013619	-0.619619	0.176566
ENSG00000013810	1.39379	2.91014e-11
ENSG00000014123	-0.0907429	0.85326
ENSG00000014138	0.853002	0.525058
ENSG00000014216	0.368555	0.114842
ENSG00000014257	-1.29885	NA
ENSG00000014641	0.586576	0.00245165
ENSG00000014824	0.115284	0.771185
ENSG00000014914	-0.422286	0.449834
ENSG00000014919	0.513994	0.103687
ENSG00000015133	-0.520346	0.152927
ENSG00000015153	0.196589	0.747544
ENSG00000015171	0.561356	0.112939
ENSG00000015285	-5.021	NA
ENSG00000015413	-0.497167	NA
ENSG00000015475	1.19902	1.91352e-05
ENSG00000015479	0.83191	8.7466e-06
ENSG00000015520	-2.48626	NA
ENSG00000015532	-0.170906	0.658585
ENSG00000015568	-0.146236	0.943802
ENSG00000015676	0.111791	0.742906
ENSG00000016082	0.107026	0.957512
ENSG00000016391	-0.0799376	0.894395
ENSG00000016402	0.737097	NA
ENSG00000016864	0.296474	0.412875
ENSG00000017260	0.317109	0.210999
ENSG00000017483	1.64124	7.33603e-10
ENSG00000017797	0.048359	0.878975
ENSG00000018189	-0.408341	0.337603
ENSG00000018236	-2.12995	2.57701e-09
ENSG00000018408	-0.236283	0.369874
ENSG00000018510	0.219771	0.494031
ENSG00000018610	0.193826	0.668212
ENSG00000018699	0.712775	0.0485476
ENSG00000019144	0.271332	0.421905
ENSG00000019186	-0.751526	0.0987235
ENSG00000019485	0.78625	0.111634
ENSG00000019505	1.00581	0.0543183
ENSG00000019549	0.527836	0.487163
ENSG00000019582	-0.685154	0.721408
ENSG00000019995	-0.00947225	0.982269
ENSG00000020129	0.656368	0.0349362
ENSG00000020181	-0.485666	0.176122
ENSG00000020256	-0.0953258	0.851358
ENSG00000020426	0.29851	0.535619
ENSG00000020577	-0.849726	0.0105695
ENSG00000020633	0.174837	0.625269
ENSG00000020922	-0.774305	0.0777145
ENSG00000021300	-1.38511	7.92438e-06
ENSG00000021355	-1.603	3.80229e-19
ENSG00000021488	-1.11515	NA
ENSG00000021574	0.0221307	0.969952
ENSG00000021762	-0.292382	0.407569
ENSG00000021776	0.348938	0.300966
ENSG00000021826	-0.102641	0.794728
ENSG00000022267	-1.12677	3.13581e-09
ENSG00000022277	0.821978	0.00159119
ENSG00000022567	-0.226146	0.623677
ENSG00000022840	0.0830181	0.810698
ENSG00000022976	0.160782	0.796326
ENSG00000023041	0.137359	0.672348
ENSG00000023171	-0.57816	0.343531
ENSG00000023287	-0.728804	0.0143374
ENSG00000023318	-0.054174	0.902571
ENSG00000023330	0.0349969	0.919123
ENSG00000023445	0.995348	0.00207343
ENSG00000023516	-0.0410532	0.931654
ENSG00000023572	0.0646589	0.920265
ENSG00000023608	0.432374	0.470522
ENSG00000023697	1.47355	0.000328907
ENSG00000023734	0.32958	0.121901
ENSG00000023839	1.98618	9.30172e-25
ENSG00000023892	-0.0144786	0.972033
ENSG00000023902	-0.104475	0.90907
ENSG00000023909	-0.000780975	0.997796
ENSG00000024048	0.214018	0.562554
ENSG00000024422	0.137868	0.614465
ENSG00000024526	1.68556	1.84242e-11
ENSG00000024862	-0.379794	0.600378
ENSG00000025039	-0.278935	0.442781
ENSG00000025156	-0.166294	0.706808
ENSG00000025293	0.162562	0.635388
ENSG00000025423	1.12585	0.104926
ENSG00000025434	0.252946	0.640525
ENSG00000025708	0.540857	0.125783
ENSG00000025770	1.23763	4.18204e-06
ENSG00000025772	0.547192	0.0288027
ENSG00000025796	-0.371863	0.219037
ENSG00000025800	0.221374	0.36721
ENSG00000026025	3.44112	6.29259e-09
ENSG00000026036	-1.50642	0.139566
ENSG00000026103	1.70324	1.87684e-08
ENSG00000026297	-0.239527	0.70124
ENSG00000026508	-0.116203	0.616375
ENSG00000026559	-0.221135	0.597818
ENSG00000026652	-1.35749	1.80011e-07
ENSG00000026751	0.516486	NA
ENSG00000026950	0.209457	0.740966
ENSG00000027001	0.535176	0.197932
ENSG00000027075	-0.335182	0.444589
ENSG00000027697	-0.549663	0.0440841
ENSG00000027847	0.323533	0.497908
ENSG00000027869	0.22706	NA
ENSG00000028116	0.519131	0.200775
ENSG00000028203	0.0509599	0.913546
ENSG00000028277	-0.544682	0.728322
ENSG00000028310	0.45596	0.129404
ENSG00000028528	0.248928	0.358478
ENSG00000028839	0.265873	0.605288
ENSG00000029153	0.372088	0.333473
ENSG00000029363	0.817467	0.000618961
ENSG00000029364	-0.170535	0.51264
ENSG00000029534	1.09318	0.0738853
ENSG00000029639	-0.387625	0.317444
ENSG00000029725	0.0707078	0.859275
ENSG00000029993	1.03419	3.91285e-07
ENSG00000030066	0.116841	0.712887
ENSG00000030110	0.332482	0.36317
ENSG00000030419	-1.77644	0.115015
ENSG00000030582	-0.158389	0.530015
ENSG00000031003	0.383354	0.346897
ENSG00000031081	0.327668	0.65839
ENSG00000031691	0.943706	0.067282
ENSG00000031698	-0.462298	0.036224
ENSG00000031823	0.43524	0.210324
ENSG00000032219	-0.42242	0.451048
ENSG00000032389	0.262767	0.480307
ENSG00000032444	-0.309852	0.20767
ENSG00000032742	0.199124	0.796884
ENSG00000033011	0.529164	0.0951179
ENSG00000033030	0.225687	0.619424
ENSG00000033050	0.460167	0.252583
ENSG00000033100	-0.0245114	0.957503
ENSG00000033122	-0.363571	NA
ENSG00000033170	-0.423082	0.0936751
ENSG00000033178	-0.146374	0.712766
ENSG00000033327	-0.160629	0.813804
ENSG00000033627	0.192381	0.530728
ENSG00000033800	-0.144206	0.721409
ENSG00000033867	-0.778791	0.0161495
ENSG00000034152	-0.0347148	0.930609
ENSG00000034510	0.371477	0.607045
ENSG00000034533	0.546461	0.478386
ENSG00000034677	-0.110649	0.813804
ENSG00000034693	1.07499	0.0160798
ENSG00000034713	0.0899273	0.804505
ENSG00000035115	-1.86629	2.19873e-09
ENSG00000035141	0.988805	1.90224e-05
ENSG00000035403	0.236554	0.320574
ENSG00000035499	1.83076	1.36069e-10
ENSG00000035664	-0.276914	0.81095
ENSG00000035681	1.12231	0.000496992
ENSG00000035687	0.403933	0.154094
ENSG00000035862	-0.107784	0.667487
ENSG00000035928	0.313311	0.287727
ENSG00000036054	0.15219	0.734325
ENSG00000036257	0.0417802	0.906946
ENSG00000036530	-1.78343	NA
ENSG00000036549	0.0323191	0.944469
ENSG00000036672	-0.272921	0.6887
ENSG00000037042	-1.02283	0.0110421
ENSG00000037241	0.699126	0.0369669
ENSG00000037280	-0.92729	NA
ENSG00000037474	0.468079	0.0296593
ENSG00000037637	0.295501	0.381412
ENSG00000037749	0.162008	0.729852
ENSG00000037757	-0.0977925	0.878722
ENSG00000037897	0.362479	0.54327
ENSG00000037965	1.92232	NA
ENSG00000038002	-0.901331	0.13327
ENSG00000038210	0.889331	0.0042646
ENSG00000038219	-1.09886	0.000103292
ENSG00000038274	0.579895	0.0541465
ENSG00000038295	-0.566901	NA
ENSG00000038358	0.584431	0.0222204
ENSG00000038382	-0.300915	0.261081
ENSG00000038427	0.559397	0.0239602
ENSG00000038532	-0.544889	0.0402886
ENSG00000039068	-1.10495	1.13039e-09
ENSG00000039123	0.425032	0.12897
ENSG00000039139	-0.0336964	NA
ENSG00000039319	0.0738558	0.884982
ENSG00000039523	0.550787	0.0234685
ENSG00000039560	0.474653	0.119673
ENSG00000039600	0.265318	NA
ENSG00000039650	-0.303858	0.463292
ENSG00000040199	0.604491	0.177412
ENSG00000040275	1.68287	1.1179e-07
ENSG00000040341	-0.251307	0.532595
ENSG00000040487	0.0640076	0.92804
ENSG00000040531	0.502779	0.206075
ENSG00000040608	-0.0203653	0.973153
ENSG00000040633	0.235807	0.56149
ENSG00000040933	-0.252075	0.439386
ENSG00000041353	0.338318	0.544673
ENSG00000041357	0.90929	3.34456e-07
ENSG00000041802	0.200318	0.493635
ENSG00000041880	0.551187	0.128839
ENSG00000041988	0.41306	0.234387
ENSG00000042062	0.833879	NA
ENSG00000042088	0.460515	0.258122
ENSG00000042286	0.925988	0.000689581
ENSG00000042317	-0.129624	0.871484
ENSG00000042429	0.473689	0.478282
ENSG00000042445	0.313972	0.244646
ENSG00000042493	-0.210785	0.480367
ENSG00000042753	0.90792	1.70025e-05
ENSG00000042980	-0.767815	NA
ENSG00000043039	-2.2309	NA
ENSG00000043093	0.445283	0.14706
ENSG00000043143	1.61842	8.60536e-11
ENSG00000043355	0.000434371	0.999155
ENSG00000043514	0.272115	0.552107
ENSG00000043591	-0.926148	0.282056
ENSG00000044090	-0.768888	0.0060423
ENSG00000044115	0.0271844	0.923476
ENSG00000044446	0.158727	0.741164
ENSG00000044459	1.28936	0.205389
ENSG00000044574	0.346304	0.046191
ENSG00000046604	0.341492	0.141175
ENSG00000046647	-0.353277	0.592342
ENSG00000046651	-0.409264	0.396497
ENSG00000046653	-1.33446	NA
ENSG00000047056	-0.169245	0.787824
ENSG00000047188	0.311287	0.4186
ENSG00000047230	0.565934	0.266253
ENSG00000047249	0.481377	0.112601
ENSG00000047315	0.291281	0.211819
ENSG00000047346	-0.302042	0.749699
ENSG00000047365	-1.42224	2.79244e-05
ENSG00000047410	-0.681731	0.339889
ENSG00000047457	-0.35967	0.645114
ENSG00000047578	-0.186541	0.645081
ENSG00000047579	0.113512	0.857938
ENSG00000047597	0.31622	0.721133
ENSG00000047621	0.993056	0.0415597
ENSG00000047634	-0.226634	0.734457
ENSG00000047644	-0.867638	0.000762597
ENSG00000047662	-1.34436	0.105498
ENSG00000047849	0.40045	0.0315173
ENSG00000047932	0.00704768	0.988957
ENSG00000048028	0.425098	0.281673
ENSG00000048052	0.378868	0.707812
ENSG00000048140	0.489988	0.041513
ENSG00000048162	0.119939	0.744149
ENSG00000048342	1.2859	0.00214738
ENSG00000048392	0.386532	0.137713
ENSG00000048405	-0.33555	0.436087
ENSG00000048471	-0.302332	0.566677
ENSG00000048544	0.134337	0.696218
ENSG00000048649	0.425836	0.171513
ENSG00000048707	-0.619562	0.0214775
ENSG00000048828	0.187517	0.46537
ENSG00000048991	0.447086	0.137692
ENSG00000049089	0.0883934	0.951437
ENSG00000049130	0.244802	0.379836
ENSG00000049167	-0.066976	0.935535
ENSG00000049192	-2.22535	0.177405
ENSG00000049239	-1.09538	0.000198906
ENSG00000049245	0.592889	0.0114865
ENSG00000049246	-0.134739	0.892213
ENSG00000049247	0.41568	0.785401
ENSG00000049249	1.20167	0.147401
ENSG00000049283	-0.718879	0.103973
ENSG00000049323	-1.11515	0.00110024
ENSG00000049449	0.253783	0.350247
ENSG00000049541	1.2195	5.0902e-06
ENSG00000049618	0.655277	0.0184101
ENSG00000049759	-0.197206	0.540414
ENSG00000049768	0.0851134	NA
ENSG00000049769	-1.87886	0.00405079
ENSG00000049860	0.04642	0.888445
ENSG00000049883	-0.356034	0.460469
ENSG00000050130	0.225996	0.536783
ENSG00000050165	-0.287466	0.790047
ENSG00000050344	0.21091	0.439808
ENSG00000050393	0.205827	0.531273
ENSG00000050405	-0.324622	0.189778
ENSG00000050426	-0.722869	0.00409183
ENSG00000050438	0.592974	0.648532
ENSG00000050555	-0.46448	0.177759
ENSG00000050748	-0.0023626	0.994803
ENSG00000051108	-0.30236	0.266252
ENSG00000051128	0.303939	0.611007
ENSG00000051180	1.43918	0.00077884
ENSG00000051341	0.56237	0.22879
ENSG00000051382	0.0357155	0.937914
ENSG00000051523	-0.08962	0.924313
ENSG00000051596	0.532062	0.0592851
ENSG00000051620	-0.630268	0.0159344
ENSG00000051825	0.708488	0.0624476
ENSG00000052126	-0.302426	0.437736
ENSG00000052344	-0.431514	0.257848
ENSG00000052723	-0.0936285	0.804739
ENSG00000052749	-0.360743	0.143323
ENSG00000052795	-0.202119	0.828493
ENSG00000052802	0.252354	0.409693
ENSG00000052841	-0.710805	0.00445887
ENSG00000053108	-0.220446	0.898254
ENSG00000053254	-0.13368	0.758729
ENSG00000053371	0.0809575	0.870375
ENSG00000053372	0.737524	0.00229743
ENSG00000053438	-2.36119	NA
ENSG00000053501	0.306153	0.588471
ENSG00000053524	-0.249154	0.676088
ENSG00000053702	-3.52233	0.0262063
ENSG00000053747	0.0508998	0.90444
ENSG00000053770	0.569964	0.104044
ENSG00000053900	0.341588	0.426485
ENSG00000054116	0.148676	0.664896
ENSG00000054118	0.726331	6.24911e-05
ENSG00000054148	0.617567	0.0626367
ENSG00000054179	-1.41411	2.76239e-08
ENSG00000054267	-0.0186435	0.97316
ENSG00000054277	-1.98098	8.54561e-05
ENSG00000054523	-0.13122	0.70244
ENSG00000054598	-1.03586	1.2634e-08
ENSG00000054611	0.591331	0.104318
ENSG00000054654	-1.37065	1.06839e-05
ENSG00000054690	-0.987286	0.002135
ENSG00000054793	-0.201879	0.525635
ENSG00000054965	-0.0944205	0.787001
ENSG00000054967	-0.0433682	0.938145
ENSG00000055044	0.680342	0.00375245
ENSG00000055070	0.0677303	0.84366
ENSG00000055118	-0.776586	0.0163558
ENSG00000055130	0.867363	0.000143628
ENSG00000055147	-0.045482	0.945516
ENSG00000055163	0.588004	0.00506673
ENSG00000055208	0.12296	0.708905
ENSG00000055211	-0.190086	0.59524
ENSG00000055332	0.76536	0.000341756
ENSG00000055483	-0.108811	0.771902
ENSG00000055609	-0.689732	0.0283716
ENSG00000055732	0.318801	0.597144
ENSG00000055813	-4.04848	0.0153973
ENSG00000055917	0.0163803	0.968201
ENSG00000055950	-0.001344	0.996964
ENSG00000056050	0.575467	0.118474
ENSG00000056097	0.534492	0.0290212
ENSG00000056277	0.168667	0.794029
ENSG00000056558	0.972418	NA
ENSG00000056586	0.394736	0.161307
ENSG00000056736	0.137651	0.831097
ENSG00000056972	0.533597	0.233995
ENSG00000057019	1.13521	4.17637e-11
ENSG00000057252	0.338784	0.305099
ENSG00000057294	0.0438389	0.928857
ENSG00000057468	-0.599333	NA
ENSG00000057608	0.677597	0.000435544
ENSG00000057657	-0.184498	0.902539
ENSG00000057663	0.102146	0.781518
ENSG00000057704	-0.804405	0.0147296
ENSG00000057757	0.22345	0.525387
ENSG00000057935	0.228062	0.589869
ENSG00000058056	0.89726	0.0135138
ENSG00000058063	-0.62142	0.0109372
ENSG00000058085	-0.63147	0.000199467
ENSG00000058091	0.0279854	0.968707
ENSG00000058262	0.642881	0.000189084
ENSG00000058272	0.155555	0.68275
ENSG00000058335	-0.344131	0.85638
ENSG00000058404	-0.238199	0.548671
ENSG00000058453	-0.231561	0.62238
ENSG00000058668	-0.624941	0.00392855
ENSG00000058673	4.13175	NA
ENSG00000058729	1.69493	4.72425e-06
ENSG00000058799	-0.0303142	0.9585
ENSG00000058804	0.820613	0.000634408
ENSG00000058866	1.39536	0.00160259
ENSG00000059122	0.115763	0.743228
ENSG00000059145	-0.386278	0.296227
ENSG00000059377	-3.37677	NA
ENSG00000059378	1.31237	5.68553e-07
ENSG00000059573	-0.00974469	0.978938
ENSG00000059588	-1.74224	0.000491929
ENSG00000059691	0.849055	0.0145462
ENSG00000059728	0.294054	0.478137
ENSG00000059758	-0.158482	0.714072
ENSG00000059769	0.303679	0.691216
ENSG00000059804	1.07286	2.37503e-05
ENSG00000059915	-0.562606	0.351813
ENSG00000060138	0.775484	2.60675e-06
ENSG00000060140	-0.230962	0.775692
ENSG00000060237	0.0964962	0.786351
ENSG00000060339	0.684028	0.0197648
ENSG00000060491	0.187255	0.628603
ENSG00000060566	2.54345	NA
ENSG00000060642	0.517035	0.373573
ENSG00000060656	-0.502042	0.0295267
ENSG00000060688	0.891766	0.000720054
ENSG00000060749	0.459742	0.171468
ENSG00000060762	0.597853	0.211715
ENSG00000060971	0.460758	0.158391
ENSG00000061273	-0.16276	0.702276
ENSG00000061337	1.0229	0.0344946
ENSG00000061455	-1.47124	NA
ENSG00000061656	-0.76925	0.492458
ENSG00000061676	0.13698	0.671873
ENSG00000061794	0.448088	0.0984314
ENSG00000061936	-0.0471139	0.910708
ENSG00000061938	-0.704056	0.00920741
ENSG00000061987	-0.267615	0.488036
ENSG00000062038	-0.428571	0.0334172
ENSG00000062194	-0.0458704	0.90444
ENSG00000062282	-0.68084	0.189322
ENSG00000062370	-0.213712	0.895894
ENSG00000062485	0.308488	0.137259
ENSG00000062524	-1.63344	1.62293e-05
ENSG00000062598	0.46065	0.137956
ENSG00000062650	0.313941	0.247664
ENSG00000062716	-0.618547	0.00122749
ENSG00000062725	-0.0486474	0.906946
ENSG00000062822	0.588668	0.0337147
ENSG00000063046	-0.313658	0.0832405
ENSG00000063127	-0.814771	0.433953
ENSG00000063169	-0.842408	0.0652683
ENSG00000063176	0.612406	0.22927
ENSG00000063177	-0.153863	0.572307
ENSG00000063180	0.449458	0.349159
ENSG00000063241	0.479803	0.212847
ENSG00000063244	0.833587	8.54561e-05
ENSG00000063245	0.0715716	0.86163
ENSG00000063322	0.669981	0.0242441
ENSG00000063438	1.01015	NA
ENSG00000063587	0.321222	0.483306
ENSG00000063601	0.513771	0.12552
ENSG00000063660	-0.119274	0.732353
ENSG00000063761	0.0368468	0.968707
ENSG00000063854	0.0340015	0.952755
ENSG00000063978	0.417583	0.0851576
ENSG00000064012	0.559616	0.210077
ENSG00000064042	-0.899504	0.0686218
ENSG00000064102	0.323321	0.3322
ENSG00000064115	0.950585	7.81339e-06
ENSG00000064199	0.455211	0.493439
ENSG00000064225	0.144108	0.684967
ENSG00000064270	-0.636211	0.14419
ENSG00000064300	-0.271029	0.440321
ENSG00000064309	-0.888715	0.0023107
ENSG00000064313	0.193794	0.560044
ENSG00000064393	-0.690051	0.00166615
ENSG00000064419	0.309918	0.217798
ENSG00000064490	0.381169	0.293889
ENSG00000064545	0.0460765	0.932283
ENSG00000064547	-0.0362216	0.95386
ENSG00000064601	0.0111147	0.976026
ENSG00000064607	-0.10615	0.749065
ENSG00000064651	0.196555	0.546553
ENSG00000064652	-0.12944	0.833991
ENSG00000064666	0.314967	0.281898
ENSG00000064687	-0.827918	2.3852e-05
ENSG00000064692	-3.55604	NA
ENSG00000064703	0.757414	0.0175264
ENSG00000064726	0.276474	0.266975
ENSG00000064763	0.4207	0.346157
ENSG00000064933	-0.139017	0.76159
ENSG00000064961	0.103362	0.77462
ENSG00000064989	-1.12615	0.333712
ENSG00000064995	0.422209	0.264725
ENSG00000064999	-0.405611	0.123783
ENSG00000065000	0.0206871	0.94626
ENSG00000065029	-0.00509873	0.991745
ENSG00000065054	-0.104704	0.833443
ENSG00000065057	0.156224	0.78745
ENSG00000065060	0.28848	0.408777
ENSG00000065135	0.66533	0.0010954
ENSG00000065150	0.82262	6.82698e-06
ENSG00000065154	0.637545	0.000492294
ENSG00000065183	-0.0702697	0.855996
ENSG00000065243	0.114834	0.762077
ENSG00000065268	0.489694	0.135839
ENSG00000065308	0.342784	0.21425
ENSG00000065320	-0.129015	0.80261
ENSG00000065328	1.93504	9.76289e-13
ENSG00000065357	0.151903	0.649854
ENSG00000065361	-0.160638	0.708246
ENSG00000065413	-0.382701	0.679915
ENSG00000065427	0.549731	0.00380448
ENSG00000065457	0.482264	0.210107
ENSG00000065485	-0.865402	0.000577166
ENSG00000065491	0.0233307	0.972504
ENSG00000065518	0.515018	0.0494232
ENSG00000065526	-0.47705	0.0462316
ENSG00000065534	0.0685911	0.946319
ENSG00000065548	0.0908851	0.807312
ENSG00000065559	0.385486	0.235465
ENSG00000065600	-0.361542	0.312189
ENSG00000065613	-0.414485	0.168901
ENSG00000065615	0.0324723	0.951169
ENSG00000065618	1.76925	2.95702e-09
ENSG00000065621	0.784559	0.00306145
ENSG00000065665	-0.174325	0.682145
ENSG00000065675	0.736275	0.162477
ENSG00000065717	-0.500986	0.146795
ENSG00000065802	-0.553185	0.0827525
ENSG00000065809	-1.27172	2.89718e-11
ENSG00000065833	0.403698	0.154792
ENSG00000065882	-0.272969	0.277293
ENSG00000065883	-0.448457	0.147424
ENSG00000065911	0.114075	0.640103
ENSG00000065923	-1.21141	2.76491e-07
ENSG00000065970	0.129462	0.714524
ENSG00000065978	0.785933	5.35418e-05
ENSG00000065989	-0.354276	0.175995
ENSG00000066027	-0.472185	0.0542757
ENSG00000066044	0.162276	0.550044
ENSG00000066056	1.23192	NA
ENSG00000066084	-0.0948292	0.799726
ENSG00000066117	0.514447	0.0400243
ENSG00000066135	0.294432	0.419904
ENSG00000066136	0.955433	0.000317542
ENSG00000066248	-0.675124	0.14762
ENSG00000066279	0.541633	0.198139
ENSG00000066322	0.342343	0.210999
ENSG00000066405	-0.740312	NA
ENSG00000066422	-0.221996	0.532996
ENSG00000066427	-0.120451	0.827408
ENSG00000066455	-0.0435546	0.921591
ENSG00000066468	-0.463148	0.185154
ENSG00000066557	0.729881	0.0671803
ENSG00000066583	0.515407	0.0827483
ENSG00000066629	0.174758	0.794366
ENSG00000066651	-0.587709	0.161253
ENSG00000066654	0.256421	0.378321
ENSG00000066697	1.63921	7.98769e-08
ENSG00000066735	0.330766	0.3322
ENSG00000066739	-0.786139	0.0745253
ENSG00000066777	0.109356	0.816138
ENSG00000066827	-0.46357	0.497783
ENSG00000066855	0.4211	0.146255
ENSG00000066923	-1.3245	0.0192798
ENSG00000066926	0.57058	0.0510539
ENSG00000066933	-0.86444	0.00625413
ENSG00000067057	0.643745	0.00145411
ENSG00000067064	1.31098	2.92515e-07
ENSG00000067066	0.629502	0.0264705
ENSG00000067082	-0.361474	0.100899
ENSG00000067113	-0.358129	0.406905
ENSG00000067141	-0.461649	0.115196
ENSG00000067167	0.237474	0.330665
ENSG00000067177	-0.0728166	0.894888
ENSG00000067182	-0.0115452	0.975648
ENSG00000067191	-0.0679405	0.941319
ENSG00000067208	-0.163244	0.727459
ENSG00000067221	-0.00698167	0.995734
ENSG00000067225	0.487312	0.00933377
ENSG00000067248	0.894341	0.00119694
ENSG00000067334	0.550962	0.0690194
ENSG00000067365	0.128936	0.869088
ENSG00000067369	0.197408	0.508094
ENSG00000067533	0.0930769	0.859292
ENSG00000067560	0.265761	0.152927
ENSG00000067596	0.369578	0.125304
ENSG00000067601	0.303657	0.870375
ENSG00000067606	-0.367145	0.270627
ENSG00000067704	0.213411	0.369395
ENSG00000067715	-0.860359	0.00217614
ENSG00000067798	2.05669	0.000144221
ENSG00000067829	-0.0248281	0.955911
ENSG00000067836	-0.0269235	0.980879
ENSG00000067900	0.0637797	0.892213
ENSG00000067955	0.467604	0.0561574
ENSG00000067992	-0.380634	0.291424
ENSG00000068001	0.176251	0.699629
ENSG00000068024	-0.77725	0.0106704
ENSG00000068028	0.125827	0.824805
ENSG00000068078	-0.575108	0.0441373
ENSG00000068079	1.35725	0.0161495
ENSG00000068097	-0.305814	0.373296
ENSG00000068120	-0.431326	0.0402171
ENSG00000068137	-0.447456	0.137419
ENSG00000068305	-0.288789	0.327218
ENSG00000068308	-0.100061	0.787824
ENSG00000068323	-0.945373	0.000727754
ENSG00000068354	-0.116125	0.860874
ENSG00000068366	0.23652	0.489122
ENSG00000068383	0.0522006	0.932249
ENSG00000068394	0.361623	0.407473
ENSG00000068400	0.0111897	0.982983
ENSG00000068438	0.228777	0.487677
ENSG00000068489	1.91885	1.41081e-18
ENSG00000068615	-0.516072	0.211377
ENSG00000068650	-0.194635	0.459578
ENSG00000068654	0.161305	0.557772
ENSG00000068697	-0.0655192	0.826785
ENSG00000068724	0.284867	0.429336
ENSG00000068745	0.267437	0.324643
ENSG00000068784	0.77808	0.0309768
ENSG00000068796	0.186926	0.56066
ENSG00000068831	0.00925952	0.990558
ENSG00000068878	-0.00182317	0.996324
ENSG00000068885	-0.474545	0.36703
ENSG00000068912	-0.128613	0.743228
ENSG00000068971	-0.437521	0.25349
ENSG00000068976	-2.54498	NA
ENSG00000069011	0.787842	0.0137128
ENSG00000069020	0.0869244	0.900968
ENSG00000069248	0.364817	0.178149
ENSG00000069275	0.63953	0.00054841
ENSG00000069329	0.63334	0.00401512
ENSG00000069345	0.271056	0.277131
ENSG00000069399	-0.922848	0.0096932
ENSG00000069424	-0.00565938	0.992896
ENSG00000069482	1.0201	0.000118157
ENSG00000069493	-1.51631	NA
ENSG00000069509	0.584646	0.221014
ENSG00000069535	-0.446314	0.0483734
ENSG00000069702	-0.845081	0.0150343
ENSG00000069812	0.757207	0.0725266
ENSG00000069849	-0.0528265	0.863787
ENSG00000069869	-0.0461178	0.942185
ENSG00000069943	0.587528	0.317248
ENSG00000069956	0.310867	0.29003
ENSG00000069966	0.162187	0.67299
ENSG00000069974	-0.149141	0.833539
ENSG00000069998	0.265965	0.449926
ENSG00000070010	0.913164	1.19755e-05
ENSG00000070061	0.346327	0.214434
ENSG00000070081	-0.386785	0.279567
ENSG00000070087	1.06793	4.31689e-09
ENSG00000070159	-0.15463	0.658775
ENSG00000070182	-1.38454	0.000112255
ENSG00000070190	-1.37789	0.000184825
ENSG00000070214	-0.298723	0.27778
ENSG00000070269	-0.350983	0.465594
ENSG00000070366	0.117965	0.803417
ENSG00000070367	0.56907	0.0598031
ENSG00000070371	-0.0716959	0.918292
ENSG00000070388	-0.202386	NA
ENSG00000070404	0.502172	0.251672
ENSG00000070413	-0.291083	0.213005
ENSG00000070423	-0.0550373	0.89539
ENSG00000070444	-0.562282	0.181874
ENSG00000070476	-0.174943	0.666254
ENSG00000070495	0.140961	0.701121
ENSG00000070501	0.228328	0.58129
ENSG00000070540	-0.545776	0.0690194
ENSG00000070601	-1.12406	0.40651
ENSG00000070610	-0.797518	0.00098148
ENSG00000070614	0.582956	0.0146848
ENSG00000070669	-2.35187	0.00900561
ENSG00000070718	0.0312915	0.960663
ENSG00000070729	0.687795	NA
ENSG00000070731	-0.273861	0.855475
ENSG00000070756	0.0751171	0.752832
ENSG00000070759	-0.613398	0.279185
ENSG00000070761	0.248738	0.465594
ENSG00000070770	0.157532	0.593979
ENSG00000070778	-0.512134	0.222761
ENSG00000070785	0.0828118	0.905083
ENSG00000070814	0.614516	0.0080348
ENSG00000070831	-0.943116	NA
ENSG00000070882	0.119982	0.724336
ENSG00000070886	-0.751943	NA
ENSG00000070950	0.964607	0.0020803
ENSG00000070961	-0.90092	0.00060385
ENSG00000070985	-4.1153	NA
ENSG00000071051	0.121177	0.759881
ENSG00000071054	1.05848	1.4176e-09
ENSG00000071073	-0.496575	0.281814
ENSG00000071082	-0.512838	0.00294882
ENSG00000071127	0.13382	0.574022
ENSG00000071189	-0.433685	0.258025
ENSG00000071205	0.0332682	0.946
ENSG00000071242	-0.703996	0.0516484
ENSG00000071243	0.0726744	0.918033
ENSG00000071246	-0.7692	0.0197648
ENSG00000071282	-0.282128	0.726425
ENSG00000071462	0.171775	0.565389
ENSG00000071537	-0.0915645	0.812684
ENSG00000071539	1.91099	2.14388e-15
ENSG00000071553	0.341922	0.180628
ENSG00000071564	-0.0720367	0.828001
ENSG00000071575	-0.229933	0.562441
ENSG00000071626	0.509062	0.0472535
ENSG00000071655	0.302228	0.432003
ENSG00000071794	-0.223686	0.490633
ENSG00000071859	-0.298359	0.419485
ENSG00000071889	-0.374449	0.573245
ENSG00000071967	0.414998	0.267388
ENSG00000071994	0.0958572	0.772848
ENSG00000072042	0.433768	0.115015
ENSG00000072110	0.0789955	0.783087
ENSG00000072121	0.306	0.480507
ENSG00000072134	-0.538646	0.0143491
ENSG00000072135	0.137598	0.811659
ENSG00000072163	0.286353	0.752832
ENSG00000072182	-6.09172	0.00301036
ENSG00000072195	-1.62573	8.00516e-13
ENSG00000072201	-0.711727	0.182874
ENSG00000072210	-0.579767	0.00439967
ENSG00000072274	-0.0170725	0.960197
ENSG00000072310	0.351587	0.197726
ENSG00000072364	-0.148906	0.713596
ENSG00000072401	0.0473201	0.92804
ENSG00000072422	-0.601205	0.553683
ENSG00000072501	0.932968	1.39266e-06
ENSG00000072506	0.663633	0.0255238
ENSG00000072518	-0.0497609	0.896345
ENSG00000072571	2.66251	3.355e-21
ENSG00000072657	0.205722	0.851096
ENSG00000072682	0.243143	0.402996
ENSG00000072736	0.503771	0.129999
ENSG00000072756	0.124577	0.851358
ENSG00000072778	-0.868893	1.95805e-06
ENSG00000072786	0.568604	0.0206116
ENSG00000072803	0.133193	0.655215
ENSG00000072849	0.515626	0.144342
ENSG00000072952	0.421549	0.54768
ENSG00000072954	-0.0728244	0.892213
ENSG00000072958	0.768217	0.0021714
ENSG00000073008	0.481594	0.0466809
ENSG00000073050	0.274075	0.591648
ENSG00000073060	0.523731	0.0168934
ENSG00000073111	1.80134	4.21287e-21
ENSG00000073150	-0.706219	0.0931804
ENSG00000073169	-0.432085	0.165521
ENSG00000073331	-0.267064	0.658115
ENSG00000073350	-0.392536	0.0820036
ENSG00000073417	-0.0738405	0.858886
ENSG00000073464	0.652489	0.396663
ENSG00000073536	0.256569	0.541785
ENSG00000073578	2.01405	0.00882946
ENSG00000073584	0.218623	0.807253
ENSG00000073598	0.325188	0.845148
ENSG00000073605	-2.97511	6.84168e-14
ENSG00000073614	0.14352	0.735412
ENSG00000073670	-0.763313	0.24051
ENSG00000073711	-0.373484	0.469461
ENSG00000073712	0.325446	0.388899
ENSG00000073737	-1.36004	NA
ENSG00000073756	-0.333151	0.77462
ENSG00000073792	-0.0683983	0.814824
ENSG00000073803	-0.102064	0.838655
ENSG00000073849	-1.11463	0.000563175
ENSG00000073905	0.830003	0.303171
ENSG00000073910	-2.18013	0.00442586
ENSG00000073921	-0.147725	0.596355
ENSG00000074047	1.02782	0.060507
ENSG00000074054	0.362483	0.323847
ENSG00000074071	-0.234191	0.545241
ENSG00000074181	-1.13342	1.64636e-09
ENSG00000074201	0.190529	0.485571
ENSG00000074211	-0.293378	0.290003
ENSG00000074219	0.428019	0.296729
ENSG00000074266	0.323741	0.527613
ENSG00000074276	-1.29566	0.356338
ENSG00000074319	0.253494	0.36585
ENSG00000074356	0.0634927	0.876801
ENSG00000074370	-0.255797	0.514307
ENSG00000074410	-0.204412	NA
ENSG00000074416	0.903813	0.00612636
ENSG00000074527	-0.579461	0.379256
ENSG00000074582	0.492278	0.206848
ENSG00000074590	-0.298942	0.474652
ENSG00000074603	0.0158628	0.975899
ENSG00000074621	0.026416	0.973033
ENSG00000074657	0.929446	0.0155818
ENSG00000074695	-1.04763	0.0322971
ENSG00000074696	0.404559	0.05158
ENSG00000074755	0.094012	0.8229
ENSG00000074800	0.397135	0.0325212
ENSG00000074842	0.0605795	0.884575
ENSG00000074855	-0.455348	0.207153
ENSG00000074935	-0.66511	0.108262
ENSG00000074964	0.107396	0.84133
ENSG00000074966	0.171325	0.942185
ENSG00000075089	0.3886	0.324645
ENSG00000075131	0.934443	0.027885
ENSG00000075142	0.432462	0.164328
ENSG00000075151	-0.597137	0.0196118
ENSG00000075188	0.717954	0.013841
ENSG00000075213	-0.473859	0.093713
ENSG00000075218	2.53361	1.17182e-24
ENSG00000075223	-1.3412	1.2468e-05
ENSG00000075234	0.0244584	0.968209
ENSG00000075239	0.309835	0.26654
ENSG00000075240	-0.520294	0.104464
ENSG00000075275	-0.270619	0.330625
ENSG00000075290	-1.78712	NA
ENSG00000075292	0.100359	0.826785
ENSG00000075303	-0.085793	0.891445
ENSG00000075336	0.861782	0.0154399
ENSG00000075340	-4.80433	NA
ENSG00000075391	-0.619977	0.0843012
ENSG00000075399	-0.407841	0.293092
ENSG00000075407	0.351119	0.434386
ENSG00000075413	-0.548991	0.0192187
ENSG00000075415	0.391568	0.026109
ENSG00000075420	-0.447704	0.0960335
ENSG00000075426	0.112131	0.727402
ENSG00000075539	-0.251929	0.492754
ENSG00000075568	0.0113089	0.977361
ENSG00000075618	0.554349	0.00720924
ENSG00000075624	1.13704	4.11379e-15
ENSG00000075643	0.154574	0.757173
ENSG00000075651	-0.167614	0.7831
ENSG00000075702	0.913019	0.00622924
ENSG00000075711	-0.417851	0.120166
ENSG00000075785	0.461408	0.012277
ENSG00000075826	-1.93161	2.47678e-06
ENSG00000075856	0.40034	0.108429
ENSG00000075886	0.0324383	NA
ENSG00000075891	0.257958	0.732356
ENSG00000075914	0.0681744	0.907526
ENSG00000075945	-0.381128	0.332652
ENSG00000075975	0.270699	0.301461
ENSG00000076003	1.2291	3.69065e-09
ENSG00000076043	0.594701	0.0912878
ENSG00000076053	0.483721	0.265545
ENSG00000076067	-0.148944	0.660696
ENSG00000076108	-0.176772	0.498933
ENSG00000076201	-0.131105	0.680478
ENSG00000076242	0.131452	0.90003
ENSG00000076248	0.47207	0.06468
ENSG00000076258	0.138494	0.933069
ENSG00000076321	0.409936	0.424769
ENSG00000076351	0.148228	0.747553
ENSG00000076356	-0.0868083	0.898113
ENSG00000076382	1.97558	4.37287e-20
ENSG00000076513	0.0156207	0.974134
ENSG00000076554	0.167616	0.585883
ENSG00000076555	-0.405019	0.510393
ENSG00000076604	0.607926	0.010218
ENSG00000076641	-0.816149	0.0526966
ENSG00000076650	0.18345	0.770002
ENSG00000076662	0.439036	0.568932
ENSG00000076685	0.00891548	0.982373
ENSG00000076706	-0.178334	0.59022
ENSG00000076716	-0.552879	0.0861556
ENSG00000076770	1.77992	2.89558e-05
ENSG00000076826	-0.233582	0.577207
ENSG00000076864	-0.37228	0.278294
ENSG00000076924	0.515535	0.0239602
ENSG00000076928	0.155358	0.598843
ENSG00000076944	-0.722801	0.602729
ENSG00000076984	-0.142279	0.679915
ENSG00000077063	-0.275398	0.733972
ENSG00000077097	0.137175	0.698134
ENSG00000077147	0.0306541	0.935996
ENSG00000077150	-0.598653	0.00428333
ENSG00000077152	1.18684	7.41584e-06
ENSG00000077157	-0.0997236	0.884982
ENSG00000077232	-0.512586	0.0597363
ENSG00000077235	0.339431	0.131899
ENSG00000077238	-0.620092	0.0202942
ENSG00000077254	0.431086	0.10308
ENSG00000077274	-0.727817	0.153161
ENSG00000077312	1.04148	6.25726e-06
ENSG00000077348	0.214355	0.647118
ENSG00000077380	0.210964	0.519707
ENSG00000077454	-0.100282	0.908891
ENSG00000077458	-0.337677	0.527123
ENSG00000077463	-0.356727	0.349547
ENSG00000077514	0.481065	0.305308
ENSG00000077522	-2.46507	NA
ENSG00000077549	0.289248	0.241526
ENSG00000077585	-1.09377	0.00439808
ENSG00000077684	0.453709	0.214016
ENSG00000077713	0.299351	0.494289
ENSG00000077721	0.73779	0.00149351
ENSG00000077782	-0.547137	0.011236
ENSG00000077942	0.0874936	0.894888
ENSG00000078018	-0.82041	0.041573
ENSG00000078043	0.239421	0.552288
ENSG00000078061	-0.290778	0.759166
ENSG00000078070	0.106985	0.876607
ENSG00000078081	-0.201752	0.696641
ENSG00000078114	0.0266772	0.95646
ENSG00000078124	-0.22427	0.575979
ENSG00000078140	0.275293	0.295123
ENSG00000078142	0.180034	0.64529
ENSG00000078177	0.722632	0.175068
ENSG00000078237	0.32678	0.640514
ENSG00000078246	0.184577	0.631104
ENSG00000078269	-0.638448	0.00479354
ENSG00000078304	0.197834	0.448637
ENSG00000078319	0.482739	0.262052
ENSG00000078369	0.366174	0.0471351
ENSG00000078399	0.993674	7.96572e-05
ENSG00000078401	-0.513346	0.78104
ENSG00000078403	-0.0503205	0.913065
ENSG00000078487	0.26389	0.90421
ENSG00000078618	-0.152293	0.550402
ENSG00000078668	0.802048	7.62204e-05
ENSG00000078674	0.180306	0.619609
ENSG00000078687	-0.520133	0.0800485
ENSG00000078699	-0.816431	0.0059341
ENSG00000078747	-0.659716	0.0130098
ENSG00000078795	-1.03827	0.22289
ENSG00000078804	-0.0938211	0.879846
ENSG00000078808	-0.0694905	0.843813
ENSG00000078814	-1.09386	0.561442
ENSG00000078900	0.576804	0.166737
ENSG00000078902	0.18323	0.630444
ENSG00000078967	0.351987	0.496049
ENSG00000079101	-0.912513	NA
ENSG00000079134	-0.0175832	0.979406
ENSG00000079150	-0.230156	0.816138
ENSG00000079156	-0.457593	0.229388
ENSG00000079215	0.126223	0.866669
ENSG00000079246	0.86195	6.45938e-08
ENSG00000079257	-0.573458	0.475682
ENSG00000079263	-0.749236	NA
ENSG00000079277	-0.181127	0.661131
ENSG00000079308	-0.221678	0.757151
ENSG00000079313	0.311699	0.34418
ENSG00000079332	0.431994	0.0771254
ENSG00000079335	0.918579	0.0889368
ENSG00000079337	-1.0845	0.337202
ENSG00000079385	3.04404	2.18366e-14
ENSG00000079387	0.861799	0.0823083
ENSG00000079393	-3.10277	NA
ENSG00000079432	-0.482868	0.0342346
ENSG00000079435	0.768529	0.210107
ENSG00000079459	0.534303	0.0147296
ENSG00000079462	0.3659	0.208838
ENSG00000079482	0.108526	0.895023
ENSG00000079616	1.53584	2.77195e-11
ENSG00000079691	-0.128223	0.728526
ENSG00000079739	0.249013	0.38282
ENSG00000079785	0.762384	0.000214948
ENSG00000079805	-0.146649	0.565869
ENSG00000079819	0.41515	0.0793435
ENSG00000079931	2.2317	NA
ENSG00000079950	-0.0122729	0.978912
ENSG00000079974	-0.301097	0.453971
ENSG00000079999	1.45386	7.85265e-12
ENSG00000080031	-0.594181	0.0995322
ENSG00000080189	-0.0241802	0.963094
ENSG00000080200	-0.234467	0.578515
ENSG00000080298	-1.66362	6.8308e-05
ENSG00000080345	-0.231188	0.598766
ENSG00000080371	0.409217	0.134152
ENSG00000080493	-1.59916	0.29934
ENSG00000080503	0.456173	0.226705
ENSG00000080546	1.13548	0.00330433
ENSG00000080561	-0.772174	0.09924
ENSG00000080603	0.599839	0.496935
ENSG00000080608	0.0700026	0.884604
ENSG00000080644	-1.15072	0.433953
ENSG00000080802	0.165708	0.734514
ENSG00000080815	-0.181506	0.583634
ENSG00000080819	0.151703	0.515616
ENSG00000080822	-0.202968	0.449834
ENSG00000080823	0.451352	0.48774
ENSG00000080824	0.757478	4.44572e-06
ENSG00000080839	1.50451	1.97165e-05
ENSG00000080845	-0.278441	0.360856
ENSG00000080854	-0.894321	0.0905028
ENSG00000080947	-1.25455	0.239988
ENSG00000080986	1.6605	4.21219e-08
ENSG00000081014	0.505766	0.27278
ENSG00000081019	-0.283401	0.482402
ENSG00000081026	-0.170077	0.753431
ENSG00000081041	0.598172	0.607523
ENSG00000081052	-0.83224	0.0418339
ENSG00000081059	-0.407299	0.213036
ENSG00000081087	-0.3507	0.511326
ENSG00000081148	-1.28447	NA
ENSG00000081154	0.321906	0.198329
ENSG00000081177	0.0223788	0.966149
ENSG00000081181	0.0989433	0.844596
ENSG00000081189	-0.931133	0.0434954
ENSG00000081248	-1.28026	NA
ENSG00000081307	0.035122	0.944258
ENSG00000081320	0.00499684	0.992936
ENSG00000081377	-0.3349	0.264178
ENSG00000081386	-1.00554	0.051966
ENSG00000081665	-0.259786	NA
ENSG00000081692	-0.0505139	0.947991
ENSG00000081721	0.180937	0.758803
ENSG00000081760	-0.0913599	0.857881
ENSG00000081791	0.392978	0.191197
ENSG00000081803	-0.441532	0.352554
ENSG00000081870	0.989016	0.00701142
ENSG00000081913	-0.439656	0.219461
ENSG00000081923	-0.327925	0.38639
ENSG00000082014	-0.46524	0.219617
ENSG00000082068	0.485203	0.17665
ENSG00000082146	0.630233	0.145292
ENSG00000082153	0.342292	0.104926
ENSG00000082196	-0.251178	NA
ENSG00000082212	0.529454	0.0322202
ENSG00000082213	0.566166	0.103973
ENSG00000082258	0.0721833	0.881704
ENSG00000082269	-0.362315	0.458895
ENSG00000082438	0.398763	0.80163
ENSG00000082458	0.0375606	0.928463
ENSG00000082512	-0.402856	0.464811
ENSG00000082515	0.449652	0.272976
ENSG00000082516	0.556774	0.0213242
ENSG00000082641	0.454346	0.0194053
ENSG00000082684	-4.80433	NA
ENSG00000082701	-0.00726733	0.986249
ENSG00000082781	-0.324791	0.213783
ENSG00000082805	0.0377495	0.92414
ENSG00000082898	0.642194	0.00513718
ENSG00000082996	0.148949	0.699629
ENSG00000083093	0.795027	0.111625
ENSG00000083097	-0.306814	0.475605
ENSG00000083099	0.573549	0.0477208
ENSG00000083123	-0.238828	0.712684
ENSG00000083168	-0.202567	0.514022
ENSG00000083223	-0.377689	0.239196
ENSG00000083290	-0.544608	0.356313
ENSG00000083307	-1.27389	0.000100065
ENSG00000083312	0.251795	0.387859
ENSG00000083444	-0.0403077	0.900064
ENSG00000083454	-0.0240133	0.988479
ENSG00000083457	0.32637	0.532595
ENSG00000083520	-0.158635	0.619337
ENSG00000083535	-0.219212	0.708994
ENSG00000083544	0.078561	0.910784
ENSG00000083635	0.260784	0.606523
ENSG00000083642	-1.25086	0.0205208
ENSG00000083720	1.50226	1.54464e-07
ENSG00000083750	-0.0642793	0.941541
ENSG00000083799	0.612589	0.0873765
ENSG00000083807	-0.0376842	0.969172
ENSG00000083812	0.0685639	0.929905
ENSG00000083817	0.64048	0.443361
ENSG00000083828	-0.0465538	0.978154
ENSG00000083838	-0.244514	0.788542
ENSG00000083844	-0.72401	0.00786429
ENSG00000083845	0.226168	0.308131
ENSG00000083857	-0.115849	0.701021
ENSG00000083937	0.472037	0.0865738
ENSG00000084070	0.2245	0.571821
ENSG00000084072	0.487853	0.0453595
ENSG00000084073	0.829156	0.0036025
ENSG00000084090	0.509794	0.00664644
ENSG00000084092	-0.21677	0.484719
ENSG00000084093	-0.155683	0.68275
ENSG00000084110	-2.38498	0.0308962
ENSG00000084112	-0.647122	0.000414773
ENSG00000084207	0.449685	0.0345307
ENSG00000084234	-0.594199	0.000228613
ENSG00000084444	-0.783033	0.00750373
ENSG00000084463	0.944938	4.15661e-06
ENSG00000084623	0.525455	0.00880749
ENSG00000084628	-0.0274439	0.988479
ENSG00000084636	0.00344946	0.997309
ENSG00000084652	-0.0250593	0.950709
ENSG00000084676	0.182362	0.749811
ENSG00000084693	0.199777	0.641407
ENSG00000084710	-0.0230111	0.978958
ENSG00000084731	-0.0199198	0.969952
ENSG00000084733	-0.0180756	0.955167
ENSG00000084754	0.116504	0.675975
ENSG00000084764	-0.685704	0.0987495
ENSG00000084774	-0.0463782	0.892061
ENSG00000085063	-0.482304	0.0196252
ENSG00000085117	0.130524	0.846984
ENSG00000085185	0.0515513	0.903059
ENSG00000085224	-0.892005	0.00681159
ENSG00000085274	-0.200218	0.715094
ENSG00000085276	0.166843	0.840779
ENSG00000085365	-0.0303212	0.950111
ENSG00000085377	0.0668982	0.842053
ENSG00000085382	-0.767847	0.0242057
ENSG00000085415	0.317312	0.29099
ENSG00000085433	0.0706714	0.904254
ENSG00000085449	0.359284	0.276486
ENSG00000085465	-2.98265	5.35418e-05
ENSG00000085511	-0.363671	0.290938
ENSG00000085552	-1.24816	0.0531775
ENSG00000085563	-0.631707	0.453677
ENSG00000085644	0.135565	0.835773
ENSG00000085662	-1.00154	7.88265e-07
ENSG00000085719	0.314582	0.206681
ENSG00000085741	-0.175817	0.875211
ENSG00000085760	0.537277	0.0682862
ENSG00000085788	-0.239003	0.510406
ENSG00000085831	1.26638	0.00153729
ENSG00000085832	-0.166482	0.613493
ENSG00000085840	1.79531	4.64446e-09
ENSG00000085871	0.519929	0.276486
ENSG00000085872	0.0508337	0.90444
ENSG00000085982	0.270107	0.504608
ENSG00000085998	-0.42696	0.0961614
ENSG00000085999	0.825903	0.0336423
ENSG00000086015	-0.237126	0.362797
ENSG00000086061	0.841815	6.39869e-07
ENSG00000086062	-0.0386991	0.921572
ENSG00000086065	0.00917626	0.982269
ENSG00000086102	0.512322	0.0921796
ENSG00000086159	1.71636	NA
ENSG00000086189	0.378124	0.22201
ENSG00000086200	1.17011	3.53643e-05
ENSG00000086232	0.0665271	0.824805
ENSG00000086289	1.14967	0.0110421
ENSG00000086300	0.767805	0.0198803
ENSG00000086475	0.699904	0.00834795
ENSG00000086504	0.245598	0.581578
ENSG00000086544	0.205745	0.709499
ENSG00000086570	-1.13522	NA
ENSG00000086589	0.484325	0.0581797
ENSG00000086598	0.344169	0.0950039
ENSG00000086619	-0.875068	0.030385
ENSG00000086666	0.0903731	0.811209
ENSG00000086712	0.021746	0.96416
ENSG00000086730	-0.878315	0.13104
ENSG00000086758	0.11427	0.683757
ENSG00000086827	0.8709	0.00470722
ENSG00000086848	0.356256	0.706901
ENSG00000087008	0.0281694	0.966295
ENSG00000087053	0.421363	0.186026
ENSG00000087074	0.215496	0.541613
ENSG00000087076	0.532747	0.661607
ENSG00000087077	1.50783	3.61109e-09
ENSG00000087085	0.47123	0.434035
ENSG00000087086	0.272194	0.247264
ENSG00000087087	0.268217	0.340212
ENSG00000087088	-0.389172	0.225139
ENSG00000087095	0.660835	0.10698
ENSG00000087111	0.400161	0.164049
ENSG00000087152	0.0584737	0.870375
ENSG00000087157	-0.0803607	0.855945
ENSG00000087191	0.850971	0.000143014
ENSG00000087206	-0.0423677	0.935861
ENSG00000087253	-0.129105	0.80336
ENSG00000087263	0.742954	0.00190203
ENSG00000087266	-0.473038	0.0794156
ENSG00000087269	0.248038	0.358176
ENSG00000087274	0.48373	0.0154248
ENSG00000087299	-0.0203991	0.973153
ENSG00000087301	-0.805678	0.328334
ENSG00000087302	0.304731	0.25164
ENSG00000087303	2.04845	NA
ENSG00000087338	-0.307365	0.44617
ENSG00000087365	0.393809	0.0702537
ENSG00000087448	0.104271	0.812508
ENSG00000087460	0.600764	0.000166868
ENSG00000087470	0.392583	0.194668
ENSG00000087494	-2.56764	NA
ENSG00000087502	0.171102	0.698383
ENSG00000087510	-0.0424102	0.952755
ENSG00000087586	2.37927	2.19388e-28
ENSG00000087589	-2.12497	NA
ENSG00000087842	0.555991	0.17059
ENSG00000087884	-0.784323	0.360042
ENSG00000087903	-0.417293	0.402377
ENSG00000087995	-0.17193	0.619337
ENSG00000088002	-0.565702	0.654806
ENSG00000088035	0.258024	0.704519
ENSG00000088179	-0.369763	0.479882
ENSG00000088205	0.544364	0.0285074
ENSG00000088247	0.401654	0.0544257
ENSG00000088256	0.40128	0.11842
ENSG00000088298	0.164731	0.735412
ENSG00000088305	-0.111061	0.831816
ENSG00000088325	1.96195	3.26037e-34
ENSG00000088340	-3.54644	1.43999e-17
ENSG00000088356	-0.114552	0.838286
ENSG00000088367	-0.202497	0.528413
ENSG00000088386	-0.794985	0.354267
ENSG00000088387	-0.612668	0.019549
ENSG00000088448	-0.714503	0.00079657
ENSG00000088451	0.643512	0.158482
ENSG00000088538	-0.274784	0.634266
ENSG00000088543	0.0496888	0.944743
ENSG00000088682	0.789228	0.0092428
ENSG00000088726	-0.0283375	0.975216
ENSG00000088727	0.127071	0.878553
ENSG00000088766	0.00640199	0.994243
ENSG00000088808	0.150248	0.744682
ENSG00000088812	-0.528716	0.0399452
ENSG00000088826	0.0257723	0.961339
ENSG00000088827	-6.38653	NA
ENSG00000088832	0.661315	8.96364e-05
ENSG00000088833	0.0696725	0.86916
ENSG00000088836	-0.892288	0.00532759
ENSG00000088876	-0.236193	0.783087
ENSG00000088881	-1.56623	0.00149317
ENSG00000088882	-2.22961	NA
ENSG00000088888	-0.263588	0.225279
ENSG00000088899	-0.706554	0.152374
ENSG00000088930	0.167392	0.518937
ENSG00000088970	-0.731893	0.14706
ENSG00000088986	0.75162	0.000332026
ENSG00000088992	0.273889	0.647101
ENSG00000089006	0.683199	0.000620259
ENSG00000089009	0.0608592	0.824061
ENSG00000089022	0.421962	0.285349
ENSG00000089041	0.977938	0.553436
ENSG00000089048	0.0580004	0.925654
ENSG00000089050	0.844213	0.0439211
ENSG00000089053	0.166305	0.522381
ENSG00000089057	-0.683247	0.0144828
ENSG00000089060	0.100576	0.808433
ENSG00000089063	0.162327	0.591648
ENSG00000089091	0.128212	0.919023
ENSG00000089094	0.402292	0.159338
ENSG00000089116	0.503569	0.592291
ENSG00000089123	0.125444	0.856011
ENSG00000089127	2.78909	1.94047e-13
ENSG00000089154	-0.0715938	0.78648
ENSG00000089157	0.234701	0.226434
ENSG00000089159	-0.234244	0.267973
ENSG00000089163	0.249408	0.859275
ENSG00000089177	-0.398408	0.458768
ENSG00000089195	0.561688	0.180912
ENSG00000089220	0.697307	0.000166088
ENSG00000089234	0.529032	0.154261
ENSG00000089248	-0.368531	0.212847
ENSG00000089280	0.822163	0.000103904
ENSG00000089289	0.209608	0.5124
ENSG00000089327	-0.602507	0.0121313
ENSG00000089335	0.532306	0.4703
ENSG00000089351	-0.829381	0.00031141
ENSG00000089505	-0.386733	0.828493
ENSG00000089597	-0.307036	0.123075
ENSG00000089639	0.430712	0.333645
ENSG00000089682	-0.688355	0.112458
ENSG00000089685	1.69515	7.49694e-21
ENSG00000089692	0.385372	0.827311
ENSG00000089693	0.363836	0.121901
ENSG00000089775	0.00708842	0.988957
ENSG00000089818	0.468921	0.141137
ENSG00000089820	0.16357	0.687161
ENSG00000089847	-0.464189	0.622612
ENSG00000089876	0.184906	0.539875
ENSG00000089902	-0.0165745	0.974156
ENSG00000089916	-0.535421	0.0335127
ENSG00000090006	-1.08694	8.89814e-10
ENSG00000090013	0.108182	0.753062
ENSG00000090020	-0.486717	0.153961
ENSG00000090054	0.403006	0.0720686
ENSG00000090060	0.124812	0.685741
ENSG00000090061	0.193743	0.509014
ENSG00000090097	0.323666	0.495718
ENSG00000090238	-2.0714	0.000956995
ENSG00000090263	0.464864	0.197944
ENSG00000090266	0.968025	0.000226415
ENSG00000090273	0.298126	0.290454
ENSG00000090316	0.711623	0.000849018
ENSG00000090339	3.66826	NA
ENSG00000090372	0.0146843	0.973601
ENSG00000090382	-1.03904	NA
ENSG00000090432	0.143288	0.727459
ENSG00000090447	0.0690612	0.914354
ENSG00000090470	0.186547	0.683594
ENSG00000090487	0.109625	0.738884
ENSG00000090520	0.289222	0.353916
ENSG00000090530	-1.45269	0.198483
ENSG00000090534	-1.89071	0.0173579
ENSG00000090539	-0.938237	0.0116682
ENSG00000090554	-4.23653	NA
ENSG00000090581	-0.27768	0.486912
ENSG00000090612	1.02959	0.32171
ENSG00000090615	-0.18809	0.491631
ENSG00000090621	0.255013	0.219461
ENSG00000090661	0.290621	0.526593
ENSG00000090674	0.797251	0.0505913
ENSG00000090686	0.309068	0.299766
ENSG00000090776	-0.145107	0.662962
ENSG00000090857	-0.220977	0.400811
ENSG00000090861	-1.14331	1.05178e-10
ENSG00000090863	-0.212634	0.31104
ENSG00000090889	1.78158	8.95284e-13
ENSG00000090924	0.0534682	0.92846
ENSG00000090971	0.0434372	0.95665
ENSG00000090975	-0.489579	0.15631
ENSG00000090989	0.233101	0.608985
ENSG00000091009	-0.122395	0.831181
ENSG00000091010	2.24092	NA
ENSG00000091039	-0.042608	0.926008
ENSG00000091106	-2.76858	NA
ENSG00000091127	-0.08521	0.84264
ENSG00000091136	-1.22869	7.67737e-12
ENSG00000091137	0.909886	NA
ENSG00000091140	0.15108	0.61383
ENSG00000091157	0.525266	0.268092
ENSG00000091164	0.283949	0.30801
ENSG00000091317	-0.232856	0.327714
ENSG00000091409	-0.0112598	0.975479
ENSG00000091428	-4.36597	NA
ENSG00000091436	0.462834	0.18398
ENSG00000091483	0.853314	0.000892201
ENSG00000091490	0.0787969	0.805828
ENSG00000091527	0.225038	0.339492
ENSG00000091536	-1.88047	0.0630792
ENSG00000091542	0.299385	0.191469
ENSG00000091592	-0.030981	0.968069
ENSG00000091622	-0.183702	0.813804
ENSG00000091640	0.557848	0.105473
ENSG00000091651	1.51914	2.71378e-07
ENSG00000091656	-0.31423	0.423137
ENSG00000091732	0.860926	0.0133815
ENSG00000091844	-0.485157	0.493574
ENSG00000091879	0.133739	NA
ENSG00000091947	0.421447	0.192299
ENSG00000091986	0.26564	0.892061
ENSG00000092020	0.408479	0.42149
ENSG00000092036	0.669708	0.275526
ENSG00000092068	0.160169	0.870338
ENSG00000092094	0.888483	0.071976
ENSG00000092096	-1.44591	8.7756e-05
ENSG00000092108	-0.410555	0.239866
ENSG00000092140	0.932068	0.000825173
ENSG00000092148	0.123434	0.72402
ENSG00000092199	0.363096	0.0493221
ENSG00000092200	0.685507	NA
ENSG00000092201	0.682908	0.00039882
ENSG00000092203	0.342424	0.20378
ENSG00000092208	0.351573	0.53438
ENSG00000092421	-1.55753	2.1704e-07
ENSG00000092439	-0.0794544	0.857339
ENSG00000092445	0.502708	0.12897
ENSG00000092470	1.77376	7.69859e-09
ENSG00000092529	-0.670658	NA
ENSG00000092531	0.0330359	0.941395
ENSG00000092621	-0.68303	0.00371439
ENSG00000092758	-0.299927	0.553849
ENSG00000092820	-0.0813372	0.735412
ENSG00000092841	0.829544	0.00750373
ENSG00000092847	-0.152646	0.601991
ENSG00000092853	1.47319	9.95643e-07
ENSG00000092871	-0.439353	0.155084
ENSG00000092929	1.6956	0.000211863
ENSG00000092931	0.827618	1.70025e-05
ENSG00000092964	0.610874	0.00912697
ENSG00000092969	-1.09137	NA
ENSG00000092978	-0.678455	0.0852768
ENSG00000093000	0.664864	0.00231938
ENSG00000093009	2.14449	1.65884e-09
ENSG00000093010	-0.0332758	0.943264
ENSG00000093144	0.749796	0.00872107
ENSG00000093167	0.442404	0.119252
ENSG00000093183	0.380865	0.212847
ENSG00000093217	0.196158	0.807996
ENSG00000094631	-0.649818	0.0126598
ENSG00000094804	1.1964	1.26936e-07
ENSG00000094841	0.454648	0.530391
ENSG00000094880	0.476429	0.0851576
ENSG00000094914	0.647938	0.0345307
ENSG00000094916	0.861592	8.03619e-05
ENSG00000094975	-0.092206	0.831097
ENSG00000095002	0.923407	0.000119168
ENSG00000095015	0.306572	0.492689
ENSG00000095059	-1.07675	0.528696
ENSG00000095066	-0.680173	0.0032589
ENSG00000095139	0.493061	0.0116682
ENSG00000095203	0.216283	0.557271
ENSG00000095209	-0.22203	0.563333
ENSG00000095261	0.772089	0.00209307
ENSG00000095303	-1.01668	0.0587707
ENSG00000095319	0.859121	3.73921e-06
ENSG00000095321	-0.354586	0.323431
ENSG00000095370	-1.00996	0.192439
ENSG00000095380	0.0315422	0.950991
ENSG00000095383	0.0567815	0.918929
ENSG00000095397	-1.25306	2.94681e-05
ENSG00000095464	1.67534	NA
ENSG00000095485	0.826873	0.00419298
ENSG00000095539	-1.14909	1.35003e-05
ENSG00000095564	-0.408553	0.203161
ENSG00000095574	-0.151525	0.738971
ENSG00000095585	-1.47333	NA
ENSG00000095587	-1.58415	NA
ENSG00000095637	-0.886375	0.0319065
ENSG00000095713	-3.96937	NA
ENSG00000095739	0.742828	0.133663
ENSG00000095752	-1.37285	0.205666
ENSG00000095787	0.153177	0.572041
ENSG00000095794	0.378223	0.548373
ENSG00000095906	0.282382	0.413883
ENSG00000095951	-0.675322	0.0881314
ENSG00000096060	-0.395419	0.178328
ENSG00000096063	0.166661	0.575316
ENSG00000096070	0.788882	0.0104118
ENSG00000096080	0.643992	0.0505917
ENSG00000096088	-0.49797	NA
ENSG00000096092	0.734235	0.00577697
ENSG00000096093	-0.774161	0.112806
ENSG00000096384	0.972752	4.78063e-12
ENSG00000096401	0.684107	0.00919476
ENSG00000096433	-0.276053	0.155622
ENSG00000096654	0.0719539	0.919023
ENSG00000096696	0.0567542	0.862562
ENSG00000096717	0.546953	0.159569
ENSG00000096746	0.0752079	0.849826
ENSG00000096872	0.791729	0.0829636
ENSG00000096968	0.272699	0.642937
ENSG00000097007	0.159909	0.595071
ENSG00000097021	0.74409	0.000225147
ENSG00000097033	0.475158	0.117561
ENSG00000097046	1.41554	7.9684e-05
ENSG00000097096	-1.06015	0.10888
ENSG00000099139	-0.376025	0.449995
ENSG00000099194	0.617537	0.000121797
ENSG00000099203	0.396556	0.305113
ENSG00000099204	0.676388	0.00207323
ENSG00000099219	-0.894574	2.55337e-05
ENSG00000099246	0.43838	0.165521
ENSG00000099250	-0.603334	0.399533
ENSG00000099251	1.02567	0.526194
ENSG00000099282	-0.241201	0.630444
ENSG00000099284	1.06469	0.000493644
ENSG00000099290	0.769397	0.212456
ENSG00000099308	-0.895984	0.00114313
ENSG00000099326	-0.911248	0.0057684
ENSG00000099330	-0.97896	0.00756723
ENSG00000099331	-0.171234	0.534562
ENSG00000099337	0.259582	0.483324
ENSG00000099338	-1.99672	0.106872
ENSG00000099341	0.639176	0.00408911
ENSG00000099364	0.478591	0.121171
ENSG00000099365	-0.761606	NA
ENSG00000099377	0.420271	0.42861
ENSG00000099381	0.0234216	0.958002
ENSG00000099385	0.886742	0.0253542
ENSG00000099399	0.41808	0.0540372
ENSG00000099617	0.120341	0.851951
ENSG00000099622	0.351707	0.160913
ENSG00000099624	-0.0215989	0.960813
ENSG00000099625	-0.655165	0.0882155
ENSG00000099783	1.87049	1.99192e-31
ENSG00000099785	-0.280791	0.474204
ENSG00000099795	0.536703	0.11072
ENSG00000099797	0.166534	0.638611
ENSG00000099800	0.627796	0.0791811
ENSG00000099804	0.197021	0.585883
ENSG00000099810	0.208791	0.431072
ENSG00000099812	0.741292	0.0111883
ENSG00000099814	0.00967215	0.979249
ENSG00000099817	0.444406	0.0936751
ENSG00000099821	-0.174019	0.5124
ENSG00000099822	-0.388823	0.44501
ENSG00000099840	-1.4965	0.150454
ENSG00000099860	-0.705673	0.100905
ENSG00000099864	-0.0699793	0.880177
ENSG00000099869	-3.89758	0.0242689
ENSG00000099875	-0.0925409	0.786261
ENSG00000099889	-0.598278	0.0808768
ENSG00000099899	0.432432	0.215351
ENSG00000099901	1.14985	2.32783e-08
ENSG00000099904	-0.969896	1.66394e-05
ENSG00000099910	0.137997	0.869372
ENSG00000099917	0.202537	0.493635
ENSG00000099940	0.136315	0.715908
ENSG00000099942	-0.296699	0.199336
ENSG00000099949	-0.574052	0.290968
ENSG00000099954	-1.44953	0.000243164
ENSG00000099968	-0.0292578	0.945676
ENSG00000099992	-0.379555	0.555012
ENSG00000099994	0.456951	0.556439
ENSG00000099995	0.340451	0.138097
ENSG00000099998	-2.75018	NA
ENSG00000099999	-0.846878	0.0104118
ENSG00000100003	-1.14435	0.00198691
ENSG00000100014	0.468993	0.381494
ENSG00000100023	0.274356	0.409253
ENSG00000100027	-0.144824	0.859275
ENSG00000100028	0.506973	0.148674
ENSG00000100029	0.538783	0.0231606
ENSG00000100030	0.456499	0.0406746
ENSG00000100031	-1.51305	NA
ENSG00000100033	-0.14712	0.892669
ENSG00000100034	0.106664	0.805905
ENSG00000100036	0.56501	0.140673
ENSG00000100038	-0.646061	0.0335867
ENSG00000100053	-3.11112	NA
ENSG00000100055	-0.656985	0.207535
ENSG00000100056	0.117067	0.852811
ENSG00000100058	-0.467216	0.502072
ENSG00000100060	-1.46673	0.154626
ENSG00000100065	-0.157061	0.689386
ENSG00000100068	-0.359649	0.727459
ENSG00000100075	-0.0264343	0.951562
ENSG00000100077	-0.0947648	0.834332
ENSG00000100079	-2.82384	NA
ENSG00000100083	-1.11536	1.737e-07
ENSG00000100084	-0.193873	0.806938
ENSG00000100092	0.360921	0.623677
ENSG00000100097	-0.0280833	0.945035
ENSG00000100099	-0.178567	0.627684
ENSG00000100100	-0.689744	0.577207
ENSG00000100104	-0.00376312	0.993146
ENSG00000100105	0.395116	0.207336
ENSG00000100106	-0.614697	0.000531418
ENSG00000100109	0.327043	0.263515
ENSG00000100116	0.239447	0.60411
ENSG00000100124	0.369536	0.300988
ENSG00000100129	0.135424	0.586515
ENSG00000100138	0.339057	0.131246
ENSG00000100139	-0.265762	0.360817
ENSG00000100142	0.418712	0.288749
ENSG00000100147	0.162048	0.731215
ENSG00000100150	-0.0684557	0.918703
ENSG00000100151	-0.186764	0.638145
ENSG00000100154	-1.4986	NA
ENSG00000100156	-0.201949	NA
ENSG00000100162	2.5888	7.51696e-09
ENSG00000100167	-0.430508	0.174096
ENSG00000100170	-1.67261	NA
ENSG00000100191	2.0531	NA
ENSG00000100196	-0.193889	0.571813
ENSG00000100201	-0.0613952	0.84264
ENSG00000100209	0.123208	0.879126
ENSG00000100211	0.319555	0.59022
ENSG00000100216	0.867533	0.000237827
ENSG00000100218	-0.695524	0.417277
ENSG00000100219	0.271564	0.322955
ENSG00000100220	0.338386	0.240509
ENSG00000100221	-0.201632	0.458454
ENSG00000100225	0.606246	0.00647691
ENSG00000100226	-0.196058	0.532595
ENSG00000100228	0.556898	0.344028
ENSG00000100234	1.25115	0.128675
ENSG00000100239	0.19786	0.538436
ENSG00000100241	-0.897317	7.66837e-05
ENSG00000100242	-0.312804	0.235607
ENSG00000100243	0.353115	0.198498
ENSG00000100246	-0.1257	0.845613
ENSG00000100253	-2.96912	NA
ENSG00000100258	0.123793	0.766915
ENSG00000100263	0.500957	0.292818
ENSG00000100266	0.0453796	0.894927
ENSG00000100271	-0.712809	0.368219
ENSG00000100276	-0.223181	0.894243
ENSG00000100280	0.151054	0.594848
ENSG00000100281	0.395121	0.217609
ENSG00000100284	-0.00943704	0.988363
ENSG00000100290	0.502142	0.168643
ENSG00000100292	0.369669	0.415225
ENSG00000100294	0.337953	0.424797
ENSG00000100296	0.627234	0.0106317
ENSG00000100297	2.06676	2.10013e-21
ENSG00000100298	0.329066	0.811659
ENSG00000100299	-2.03925	1.08651e-10
ENSG00000100300	0.64957	0.0293342
ENSG00000100302	-1.15008	0.0759633
ENSG00000100304	0.115682	0.700107
ENSG00000100307	-0.573151	0.0739226
ENSG00000100311	0.471726	0.201325
ENSG00000100314	-0.189927	0.868516
ENSG00000100316	-0.205044	0.347275
ENSG00000100319	-0.277462	0.6887
ENSG00000100321	-0.969047	0.00251762
ENSG00000100324	0.132608	0.805905
ENSG00000100325	0.208804	0.510393
ENSG00000100330	-0.443033	0.0947419
ENSG00000100335	0.243033	0.393893
ENSG00000100341	-1.25567	0.137909
ENSG00000100342	1.51313	0.219135
ENSG00000100344	0.0443741	0.975398
ENSG00000100345	0.205211	0.314515
ENSG00000100346	-1.23244	NA
ENSG00000100347	0.371748	0.227608
ENSG00000100348	0.454087	0.134807
ENSG00000100350	0.624409	0.138404
ENSG00000100353	-0.0354268	0.907526
ENSG00000100354	-0.60129	0.0659167
ENSG00000100360	-0.125605	0.82117
ENSG00000100364	0.0594029	0.866669
ENSG00000100372	0.206679	0.688433
ENSG00000100376	-0.350698	0.364258
ENSG00000100379	-0.334869	0.423469
ENSG00000100380	0.311397	0.103505
ENSG00000100387	0.614874	0.0309138
ENSG00000100393	-0.31123	0.32129
ENSG00000100395	0.992032	0.00251881
ENSG00000100399	1.05819	0.184131
ENSG00000100401	0.367152	0.107214
ENSG00000100403	1.15845	3.62389e-08
ENSG00000100410	0.795551	0.00365771
ENSG00000100412	0.25116	0.339122
ENSG00000100413	0.365312	0.169025
ENSG00000100416	0.2681	0.470351
ENSG00000100417	-0.00324978	0.995371
ENSG00000100418	0.434331	0.245493
ENSG00000100422	-0.251454	0.329652
ENSG00000100425	0.411423	0.191157
ENSG00000100426	-0.508654	0.0468286
ENSG00000100429	0.490889	NA
ENSG00000100439	0.133196	0.79913
ENSG00000100441	-0.522658	0.0201036
ENSG00000100442	0.528866	0.166411
ENSG00000100445	-0.685164	0.0101897
ENSG00000100461	0.453648	0.0817879
ENSG00000100462	0.865773	2.5129e-05
ENSG00000100473	-0.72376	0.446525
ENSG00000100478	0.642095	0.19951
ENSG00000100479	1.83714	0.000239397
ENSG00000100483	-0.386595	0.481578
ENSG00000100485	0.0814784	0.902894
ENSG00000100490	0.848104	0.324201
[truncated: 17,032 more rows]
